# Supplementary material for: Advances in Clinical Outcomes of Endoscopic Lumbar Sympathectomy: Analysis of 494 Consecutive Patients at a Single Institution
Source: J Clin Med. 2025 Jun 17;14(12):4311. doi: 10.3390/jcm14124311 (PMC12194193; doi:10.3390/jcm14124311)
Supplement: Supplementary file 1 [file jcm-14-04311-s001.zip]

Archive with 1 entries (1 files):
- jcm-3672452-supplementary.pdf
